# Supplementary material for: Drosophila insulin-like peptide 2 mediates dietary regulation of sleep intensity
Source: PLoS Genet. 2020 Mar 11;16(3):e1008270. doi: 10.1371/journal.pgen.1008270 (PMC7089559; doi:10.1371/journal.pgen.1008270)
Supplement: S1 Data — (XLXS) [file pgen.1008270.s008.xlsx]

## Sheet: Fig1C
Time	Control			Recovery				ZT	Control		Recovery
0-3 hr	50.725	6.7416	38	62.3421	7.9448	38			Mean	Std Err	Mean	Std Err
0-6 hr	116.75	13.5549	38	155.71	14.8794	38		1	20.475	2.1827	21.2105	2.9031
0-12 hr	204.15	24.2524	38	340	30.7754	38		2	14.375	2.2853	18.7895	2.5444
								3	15.875	2.2736	22.3421	2.4973
								4	19.525	2.1874	28.2368	2.4739
								5	22.375	2.3015	31.1579	2.1304
								6	24.125	2.3244	33.9737	2.3303
								7	22.75	2.3593	36.8947	2.3589
								8	23.725	2.185	33.8158	2.4196
								9	20.325	2.3225	32.5	2.4184
								10	13.925	1.9032	32.9737	2.5082
								11	5.25	1.2703	27	3.1334
								12	1.425	0.6572	21.1053	3.0575
								13	33.3684	2.8853	28.5	1.8543
								14	40.5526	2.367	30.425	2.3506
								15	40.7895	1.9761	34.225	2.4162
								16	41.9474	2.0275	39.35	2.2451
								17	43.7632	1.8814	36	2.6713
								18	42.5263	2.0123	39.125	2.1671
								19	43.0263	1.9259	42.5	1.9968
								20	44.6053	1.5681	44.275	2.1246
								21	45.8421	1.569	42.025	2.4501
								22	42.7632	2.0076	39.025	2.9244
								23	39.7368	1.9626	43.025	2.5771
								24	36.3421	2.76	42.95	3.3359
								Time	Control		Recovery
								0-3 hr	50.725	6.7416	62.3421	7.9448
								0-6 hr	116.75	13.5549	155.71	14.8794
								0-12 hr	204.15	24.2524	340	30.7754

## Sheet: Fig1D
Control			Recovery
0-3 hr	0-6 hr	0-12 hr	0-3 hr	0-6 hr	0-12 hr
0.5	0.72	0.64	0.4	0.5	0.475
0.3	0.4	0.475	0.333333	0.5	0.5
0.3	0.333333	0.428571	0.6	0.466667	0.533333
0.4	0.44	0.4	0.4	0.4	0.355556
0.4	0.4	0.36	0.466667	0.533333	0.533333
0.3	0.4	0.5	1	0.7	0.733333
0.2	0.2	0.222222	0.4	0.52	0.488889
0.4	0.65	0.525	0.4	0.4	0.35
0.4	0.4	0.375	0.4	0.4	0.44
0.4	0.4	0.42	0.4	0.466667	0.485714
0.4	0.266667	0.333333	0.4	0.2	0.2
0.2	0.35	0.325	0.2	0.35	0.366667
0.4	0.266667	0.257143	0.4	0.2	0.333333
0.3	0.52	0.466667	0.6	0.333333	0.6
0.4	0.333333	0.366667	0.2	0.4	0.4
0.4	0.25	0.3	0.6	0.4	0.425
0.4	0.3	0.285714	0.4	0.56	0.4
0.2	0.35	0.34	0.4	0.3	0.525
0.4	0.4	0.35	0.4	0.666667	0.4
0.4	0.25	0.266667	0.5	0.64	0.666667
0.4	0.35	0.32	0.3	0.3	0.2
0.4	0.45	0.35	0.5	0.35	0.711111
0.4	0.333333	0.48	0.6	0.533333	0.371429
0.4	0.4	0.3	0.4	0.333333	0.425
0.3	0.4	0.418182	0.4	0.6	0.5
0.4	0.4	0.366667	0.6	0.6	0.44
0.4	0.4	0.514286	0.3	0.4	0.6
0.4	0.35	0.35	0.3	0.8	0.333333
0.4	0.5	0.4	0.2	0.35	0.45
0.4	0.4	0.48	0.4	0.4	0.8
0.4	0.36	0.38		0.5	0.466667
0.3	0.4	0.4		0.5	0.7
0.4	0.4	0.4		0.3	0.6
	0.4	0.425		0.45	0.52
	0.36	0.4		0.4	0.533333
	0.4	0.377778			0.466667
	0.4	0.514286			0.4
		0.42

## Sheet: Fig1E
Time	Control			Recovery				ZT	Control		Recovery
0-3 hr	42.5581	6.9038	40	110.489	7.4178	40			Mean	Std Err	Mean	Std Err
0-6 hr	122.133	14.6894	40	232.764	13.4617	40		1	7.9831	2.0811	38.3644	2.5476
0-12 hr	321.408	27.969	40	414.114	28.5268	40		2	14.775	2.3316	33.8	2.4243
								3	19.8	2.4911	38.325	2.4459
								4	23.975	2.7613	42.95	1.7471
								5	27.375	2.4239	40.575	1.9758
								6	28.225	2.6004	38.75	2.321
								7	36.475	2.2323	38.95	2.1903
								8	36.325	2.1816	40.925	1.8121
								9	36.325	1.8703	34.65	2.5246
								10	33.5	2.1168	29.65	2.6483
								11	32.025	2.5231	21.425	3.0409
								12	24.625	2.3555	15.75	2.8489
								13	33.7	2.0722	26.925	2.7588
								14	44.325	1.5629	44.525	2.1465
								15	43.85	1.7725	49.575	1.8912
								16	42.5	1.5321	48.15	1.7837
								17	40.075	1.8572	47.4	1.6671
								18	43.95	1.3214	45.45	2.2974
								19	43.025	1.8645	44.95	2.4638
								20	44.175	1.3023	48.475	1.7956
								21	43.15	2.0492	49.25	1.7952
								22	44.525	1.5912	43.825	2.0092
								23	42.475	1.7676	49.275	1.9405
								24	38.4194	2.3291	33	2.7853
								Time	Control		Recovery
								0-3 hr	42.5581	6.9038	110.489	7.4178
								0-6 hr	122.133	14.6894	232.764	13.4617
								0-12 hr	321.408	27.969	414.114	28.5268

## Sheet: Fig1F
Control			Recovery
0-3 hr	0-6 hr	0-12 hr	0-3 hr	0-6 hr	0-12 hr
0.2	0.2	0.26	0.4	0.4	0.377778
0.3	0.4	0.4	0.4	0.52	0.509091
0.333333	0.2	0.371429	0.4	0.4	0.4
0.5	0.333333	0.4	0.4	0.4	0.6
0.3	0.4	0.342857	0.4	0.4	0.4
0.2	0.48	0.488889	0.7	0.64	0.6
0.2	0.4	0.48	0.4	0.666667	0.485714
0.4	0.3	0.333333	0.6	0.48	0.48
0.2	0.4	0.4	0.4	0.4	0.422222
0.2	0.266667	0.35	0.4	0.4	0.4
0.4	0.4	0.525	0.6	0.7	0.7
0.4	0.25	0.325	0.6	0.4	0.428571
0.4	0.4	0.375	0.4	0.5	0.45
0.3	0.3	0.342857	0.6	0.466667	0.533333
0.4	0.266667	0.275	0.466667	0.4	0.377778
0.2	0.266667	0.375	0.6	0.55	0.666667
0.4	0.4	0.444444	0.9	0.56	0.672727
0.4	0.333333	0.275	0.4	0.533333	0.6
0.4	0.4	0.4	0.6	0.48	0.542857
0.3	0.48	0.425	0.4	0.65	0.675
0.2	0.4	0.436364	0.6	0.75	0.511111
0.4	0.4	0.4	0.4	0.4	0.766667
0.2	0.36	0.4	0.5	0.48	0.4
	0.36	0.375	0.7	0.466667	0.444444
	0.333333	0.4	0.4	0.4	0.45
	0.333333	0.381818	0.4	0.5	0.4
	0.4	0.371429	0.4	0.4	0.525
	0.4	0.375	0.4	0.45	0.4
	0.4	0.4	0.666667	0.666667	0.4
	0.6	0.342857	0.4	0.4	0.566667
	0.36	0.555556	0.5	0.4	0.666667
	0.3	0.657143		0.4	0.56
	0.4	0.381818		0.48	0.428571
	0.4	0.355556		0.6	0.5
	0.333333	0.433333		0.55	0.55
	0.2	0.4		0.55	0.575
		0.377778		0.52	0.628571
		0.4		0.496216	0.56
		0.395591			0.517222

## Sheet: Fig1G
Time	Control			Recovery				ZT	Control		Recovery
0-3 hr	41.3161	5.8212	37	68.1954	5.5289	37			Mean	Std Err	Mean	Std Err
0-6 hr	119.059	12.0198	37	150.506	11.3015	37		1	10.9918	1.7592	23.4251	1.8297
0-12 hr	248.735	24.4666	37	265.979	20.0395	37		2	14.1351	1.9899	24.8108	1.8645
								3	16.1892	2.0721	19.9595	1.8347
								4	20.5946	2.0084	26.7838	1.9445
								5	26.7703	2.1024	26.8514	1.9231
								6	30.3784	2.0878	28.6757	1.905
								7	29.4054	2	25.5405	1.7172
								8	28.7027	2.2047	23.6216	1.7524
								9	24.0811	2.1342	21.5541	1.7558
								10	22.4459	2.156	19.2432	1.6547
								11	15.2297	2.1451	13.1892	0.9227
								12	9.8108	1.8068	12.3243	0.9352
								13	20.6892	2.0726	22.4459	1.5518
								14	34.7568	1.9961	35.8108	2.2161
								15	38.4459	1.8655	38.7027	2.0057
								16	40.2297	1.7441	38.8243	1.9754
								17	42.0946	1.4668	42.1216	1.9008
								18	40.8784	1.5255	42.2162	1.964
								19	42.973	1.4897	44.2838	1.823
								20	43.8784	1.3959	44.9054	2.0255
								21	44.2973	1.3849	44.8784	2.0699
								22	43	1.4306	43.1622	1.8478
								23	42.6757	1.5211	40.9865	2.0549
								24	34.9257	2.1446	38.107	2.4553
								Time	Control		Recovery
								0-3 hr	41.3161	5.8212	68.1954	5.5289
								0-6 hr	119.059	12.0198	150.506	11.3015
								0-12 hr	248.735	24.4666	265.979	20.0395

## Sheet: Fig1H
Control			Recovery
0-3 hr	0-6 hr	0-12 hr	0-3 hr	0-6 hr	0-12 hr
0.4	0.5	0.65	0.4	0.4	0.314286
0.2	0.3	0.4	0.4	0.45	0.4
0.4	0.266667	0.314286	0.4	0.6	0.4
0.3	0.45	0.38	0.7	0.4	0.55
0.7	0.2	0.514286	0.4	0.4	0.375
0.4	0.36	0.381818	0.2	0.333333	0.4
0.4	0.7	0.58	0.4	0.6	0.32
0.4	0.3	0.375	0.3	0.4	0.566667
0.2	0.4	0.422222	0.4	0.32	0.266667
0.5	0.4	0.381818	0.4	0.3	0.4
0.3	0.45	0.511111	0.4	0.2	0.2
0.4	0.333333	0.457143	0.4	0.4	0.333333
0.4	0.72	0.64	0.2	0.333333	0.36
0.3	0.4	0.475	0.4	0.7	0.3
0.2	0.333333	0.428571	0.2	0.2	0.4
0.4	0.44	0.4	0.4	0.2	0.7
0.4	0.4	0.36		0.4	0.4
0.2	0.4	0.5		0.4	0.6
0.4	0.2	0.222222		0.36	0.566667
0.3	0.4	0.525		0.44	0.25
0.4	0.4	0.375		0.35	0.2
0.4	0.266667	0.42		0.2	0.36
0.4	0.35	0.333333		0.366667	0.35
0.2	0.266667	0.325		0.3	0.2
0.4	0.52	0.257143		0.2	0.355556
0.4	0.333333	0.466667		0.333333	0.4
0.4	0.25	0.366667		0.4	0.355556
	0.3	0.3		0.4	0.2
	0.35	0.285714			0.38
	0.4	0.34			0.4
	0.25	0.35			0.35
	0.35	0.266667			0.32
	0.45	0.32			0.366667
	0.333333	0.35			0.4
	0.4	0.48			0.3
		0.3
		0.418182

## Sheet: Fig2C
Day		Night
Fed	Starved	Fed	Starved
200	198	446	624
430	12	530	65
587	58	335	0
419	0	682	720
269	112	453	179
435	113	710	476
353	161	689	0
316	212	242	315
523	318	490	78
279	0	651	0
228	30	489	305
320	76	560	414
700	0	661	380
306	183	462	557
492	0	474	472
146	321	587	682
457	65	522	193
184	146	563	203
262	0	254	66
384	465	510	133
522	0	538	105
253	0	127	13
288	96	445	153
472	175	391	403
175	255	479	84
175	0	339	260
194	54	681	345
292	168	582	409
676	0	268	0
238	307	513	286
144	0	567	124
295	292	619	510
537	620	668	620
322	17	399	359
303	134	520	135
516	72	517	0
346	189	277	620
199	37	326	364
192	221	262	318
241	362	720	219
559	334	621	278
627	0	27	166
135	35	411	483
579	237	162	39
190	500	677	190
554	221	476	325
462	286	639	330
720	105	559	720
0	559	559	720
720	0	627	0
552	0	456	269
98	229	649	382
580	0	663	43
319	352	511	435
322	506	688	388
475	79	300	287
311	81	451	700
421	214	377	700

## Sheet: Fig2E
Day		Night
Fed	Starved	Fed	Starved
0.4	0.4	0.4	0.7
0.35	0.2	0.311111	0.7
0.363636	0.2	0.290909	0.8
0.8	0.8	0.32	0.733333
0.3	0.4	0.285714	1
0.311111	0.6	0.533333	0.6
0.4	0.466667	0.4	0.9
0.5	0.2	0.457143	0.4
0.8	0.2	0.32	0.866667
0.6	0.7	0.4	0.8
0.514286	0.4	0.314286	0.65
0.466667	0.3	0.26	0.2
0.333333	0.4	1	0.85
0.371429	0.5	0.771429	0.85
0.375	0.4	0.422222	0.6
0.342857	0.45	0.3	0.733333
0.375	0.4	0.711111	0.466667
0.32	0.3	0.345455	0.366667
0.32	0.4	0.383333	0.4
0.371429	0.32	0.466667	0.7
0.35	0.2	0.44	0.666667
0.65	0.44	0.2	0.76
0.4	0.6	0.571429	0.644444
0.314286	0.2	0.35	0.4
0.514286	0.3	0.28	0.76
0.381818	0.4	0.575	0.8
0.58	0.35	0.48	0.925
0.422222	0.4	0.533333	0.65
0.381818	0.2	0.58	0.58
0.457143	0.6	0.38	0.4
0.64	0.56	0.48	0.4
0.428571	0.4	0.375	0.533333
0.4	0.4	0.628571	0.55
0.36	0.6	0.485714	0.425
0.5	0.45	0.44	0.657143
0.222222	0.3	0.555556	0.8
0.375	0.35	0.58	0.6
0.42	0.342857	0.457143	0.657143
0.325	0.4	1	0.84
0.257143	0.4	0.7	0.4
0.466667	0.65	0.472727	0.444444
0.366667	0.4	0.444444	0.7
0.3	0.4	0.5	0.85
0.285714	0.45	0.4	0.6
0.34	0.2	0.425	0.563636
0.35	0.733333	0.457143	0.575
0.266667	0.3	0.3	0.76
0.32	0.333333	0.571429	0.76
0.48	0.48	0.333333	0.622222
0.3	0.64	0.3	0.45
0.418182	0.36	0.35	0.7
		0.4	0.525
		0.333333	0.333333
		0.485714	0.2
		0.4	0.72
		0.466667	0.8
		0.6	0.5

## Sheet: Fig2F
Sleep Bout Duration (min)	Fed			Starved
6-10	70.49	3.37	183	42.11	5.66	76
11-15	65.7	4.07	149	36.23	5.79	69
16-20	63.55	4.65	107	28.99	5.46	69
21-25	57.65	5.36	85	32.31	5.8	65
26-30	51.35	5.81	74	29.85	5.59	67
31-35	50	6.15	66	30.67	5.32	75
36-40	43.14	6.94	51	35.19	4.6	108

## Sheet: Fig2H
Day			Night
Control	Mechanical	Caffeine	Control	Mechanical	Caffeine
452	0	101	584	455	0
0	0	20	568	187	472
180	0	0	232	204	586
472	401	139	382	209	386
192	191	80	514	501	239
404	46	400	720	159	290
76	0	235	355	479	284
328	142	0	628	280	210
80	121	43	327	240	426
301	0	123	601	253	527
153	78	75	566	266	162
284	231	93	556	560	106
246	329	76	580	242	96
7	202	262	603	407	168
558	688	0	691	294	222
182	78	145	556	204	384
616	283	135	455	402	133
262	385	172	413	241	320
445	394	395	576	563	644
569	174	115	634	319	119
153	153	125	599	439	186
89	600	476	125	574	148
422	0	384	408	111	308
373	42	513	595	34	490
315	131	148	501	354	75
299	433	230	540	151	272
94	149	462	637	303	435
270	287	280	460	322	499
0	178	61	527	166	502
5	109	299	513	152	302
69	0	413	395	364	269
476	50	109	207	348	458
113	93	498	620	133	347
557	239	81	329	177	186
418	0	87	618	518	492
219	105	119	447	240	190
220	234	208	647	250	511
82	0	0	286	166	0
	0			117
	0			206

[truncated: 59 more sheets: Fig2J, Fig2L, Fig2N, Fig3C, Fig3E, Fig3F, Fig3G, Fig4C, Fig4E, Fig4F, Fig4G, Fig4I, Fig4K, Fig5C, Fig5E, Fig5F, Fig5G, Fig6E, Fig6F, Fig6L …]
